# Supplementary material for: Trophic niche divergence among colour morphs that exhibit alternative mating tactics
Source: R Soc Open Sci. 2016 Apr 13;3(4):150531. doi: 10.1098/rsos.150531 (PMC4852626; doi:10.1098/rsos.150531)
Supplement: Raw Data S1 - Raw data (XLSX). [file rsos150531supp2.xlsx]

## Sheet: Available_Used_HabitatData
site	plot_type	tree_dist	pbare_ground	pgrass	pforb	pshrub	prock	pleaflitter	pdebris
HB	AVAIL	8.7	19.75	38.25	0	0	41.75	0	0.25
HB	AVAIL	2.7	45	22	0	0	7	17	9
HB	AVAIL	8.4	65	16.5	14	2.25	2.25	0	0
HB	AVAIL	2.2	1.25	80	1	0	7.5	5.25	5
HB	AVAIL	2.8	4.25	63.5	0.5	0	1.5	30	0.25
HB	AVAIL	9.9	39	49.25	0.25	0	11.25	0.25	0
HB	AVAIL	5.6	13	55.25	0.25	0.25	6	25.25	0
HB	AVAIL	9.1	55.25	33.75	1.5	2	3.75	3.25	0.5
HB	AVAIL	10.3	21.25	71	0.25	0	7.5	0	0
HB	AVAIL	3.9	49.75	37	0	1.25	12	0	0
HB	AVAIL	2.7	15.25	53.5	0	11	15	5.25	0
HB	AVAIL	3.9	13	9.75	5.5	1.75	0	64	6
HB	AVAIL	7.3	43	51.5	0	2	3.5	0	0
HB	AVAIL	8.7	29.75	54.75	0.5	0.75	6.5	7.75	0
HB	AVAIL	3.9	22.5	68.5	0.25	0.25	8.5	0	0
HB	AVAIL	8.1	48	23.25	0.5	0	15.25	13	0
HB	AVAIL	1.6	24.64	49.52	0.24	0	0	25.6	0
HB	AVAIL	3.1	46	21.5	0	0	7.5	23.5	1.5
HB	AVAIL	13.8	42	54	0	1.75	0	2.25	0
HB	AVAIL	12.1	55.5	38	1	0	5.5	0	0
HB	AVAIL	10	26.25	28.5	0.75	0	2.25	42.25	0
HB	AVAIL	7.9	31.75	45.25	0	0	0	21.25	1.75
HB	AVAIL	3.4	29.25	70.25	0	0	0	0.5	0
HB	AVAIL	8.1	56.5	42	0.25	0	0	1.25	0
HB	AVAIL	2.8	0	82.75	0	0	0	17.25	0
HB	AVAIL	6	17	60	15.5	0	0.75	6.75	0
HB	AVAIL	10.6	6.25	79.75	0	0	0	14	0
HB	AVAIL	6.1	16	63.75	0	2.5	2	15.75	0
HB	AVAIL	12.6	19	32	1	4	44	0	0
HB	AVAIL	4.2	37.25	58.25	0.75	0.5	0.5	2.75	0
HB	AVAIL	9.5	43.5	42	2	10	2.25	0.25	0
HB	AVAIL	6.2	32	53.25	0	0	14.75	0	0
LB	AVAIL	13.1	8.75	5.5	49.25	0	36.5	0	0
LB	AVAIL	13.2	46	40.25	0.25	0	12	1.5	0
LB	AVAIL	14.9	19.5	19	14	2.75	0.25	44.5	0
LB	AVAIL	15.6	38.5	37.25	11.75	0	3	8.25	1.25
LB	AVAIL	10.2	45.5	41.5	4.25	0	5.25	3.5	0
LB	AVAIL	13.6	38	31.75	10	0	15	4.25	1
LB	AVAIL	12.4	22	8.25	19	4.5	6.25	28	12
LB	AVAIL	6.3	33	8.25	2.25	0	46.25	8.25	2
LB	AVAIL	12.3	46.5	0	36.75	0	13	3.75	0
LB	AVAIL	8.1	41	0.25	38.25	6	1.25	5.5	7.75
LB	AVAIL	10.3	38.5	20.25	6	0	13	22.25	0
LB	AVAIL	11.2	38.02	52.59	1.23	0	4.69	3.46	0
LB	AVAIL	8.1	25	3.25	58	0	0.5	13.25	0
LB	AVAIL	14	1	13.25	0.5	0	17.25	68	0
LB	AVAIL	18.7	38.25	1	56	0	4.75	0	0
LB	AVAIL	8.9	37.75	31.5	0	12.25	8.75	9.75	0
LB	AVAIL	12.4	7.75	66.5	0.25	2.25	23.25	0	0
LB	AVAIL	3.9	25	39.5	4.75	3.25	11.75	14.25	1.5
LB	AVAIL	13.9	36.75	5.5	5.5	1.5	37	13.75	0
LB	AVAIL	17.8	31.5	34.25	0.75	0	33.5	0	0
LB	AVAIL	9.9	13.5	56.25	4.5	0	2	23.75	0
LB	AVAIL	18.3	12	39	0	0	49	0	0
LB	AVAIL	16.5	38	0.25	56.5	0.75	4.5	0	0
LB	AVAIL	32.5	20.25	1.25	60.25	0.25	18	0	0
LB	AVAIL	18.1	27	39.25	0.5	14.25	5.25	13.75	0
LB	AVAIL	8.1	23.25	0	51.75	10.75	11.75	2.5	0
LB	AVAIL	16.8	19	63	2	3	13	0	0
LB	AVAIL	12.2	20	53.5	20.25	0	0	6	0.25
LB	AVAIL	35.5	12	65	0.25	1.5	21.25	0	0
LB	AVAIL	14.3	25.75	52.75	2.25	1.5	9.75	8	0
LB	AVAIL	12.3	24.25	42	0.5	1.25	32	0	0
LB	AVAIL	16.4	10	67.75	0.25	12.5	3	6.5	0
HB	USE	3.6	15.25	36	0	0.5	0.5	47.25	0.5
HB	USE	4.3	8.5	42	0	5.5	0.5	20	23.5
HB	USE	2.975	41	12.75	2	0.5	1	30	12.75
HB	USE	2.8	2	5	0	0.75	1.5	84.75	6
HB	USE	2.8	2	5	0	0.75	1.5	84.75	6
HB	USE	0	26	33	1	0	0	27.5	12.5
HB	USE	2.9	51.25	9	4.75	1.75	0.75	28.5	4
HB	USE	6	64.28	22.29	0.94	0	2.35	3.34	6.8
HB	USE	3.3	18	12.41	2.19	0.24	0	65.94	1.22
HB	USE	1.5	25.57	9.59	2.28	5.02	0.91	51.37	5.25
HB	USE	3.05	29.95	14.4	0	0	11.41	38.02	6.22
HB	USE	1.2	28.19	7.05	1.1	5.73	15.64	33.26	9.03
HB	USE	0.2	30.77	0	0	7.93	1.86	20.28	39.16
HB	USE	2.59	20.25	21.32	0.18	0.3	0	40.44	17.51
HB	USE	3.05	13.79	13.08	0.53	0	0.53	65.13	6.95
HB	USE	1.1	31.62	38.48	0.25	0	2.45	26.72	0.49
HB	USE	3.6	26.61	16.84	0	0	0	53.43	3.12
LB	USE	3.1	12.33	38.23	2.19	2.61	41.73	1.19	1.72
LB	USE	2.4	21.84	25.55	0.35	6.27	4.88	39.02	2.09
LB	USE	1.3	37.74	2.4	0	0	49.28	5.05	5.53
LB	USE	4	7.34	36.96	0.25	0.25	0.51	49.87	4.81
LB	USE	0.8	39.56	7.47	4.18	10.99	4.4	19.34	14.07
LB	USE	0.8	39.56	7.47	4.18	10.99	4.4	19.34	14.07
LB	USE	2	42.05	22.5	0	0.68	6.14	26.14	2.5
LB	USE	3.64	13.62	19.25	1.28	1.1	57.8	0.99	5.97
LB	USE	2.07	44.96	15.88	4.8	0.12	19.43	12.56	2.25
LB	USE	0.8	0.48	27.82	0.72	0.72	0	61.63	8.63
LB	USE	1.81	48.78	19.37	0.97	2.32	28.31	0	0.26
LB	USE	2.24	52.8	13.99	5.03	0.77	10.06	0	17.34
LB	USE	0.6	11.97	26.06	5.4	3.29	3.52	39.2	10.56
LB	USE	3.4	63.24	10.02	4.28	0	16.59	0	5.87
LB	USE	2.6	0.73	17.27	2.68	6.08	6.57	50.85	15.82
LB	USE	1.1	4.88	21.71	4.63	4.15	0	47.32	17.32
LB	USE	2.2	0	35.93	0.75	1.51	2.26	57.29	2.26
LB	USE	1.2	0	19.9	0	4.37	16.02	58.98	0.73
LB	USE	0	46.98	13.71	2.23	0.24	13.53	0.24	23.07
LB	USE	0.5	0.73	5.81	9.2	0.73	7.99	72.64	2.91
LB	USE	12.2	25.86	7.14	0.49	0.74	62.56	3.2	0
LB	USE	0.4	3.78	23.68	0	0	0.76	59.7	12.09
LB	USE	0.4	54.36	2.81	12.36	0	0.23	0	30.23

## Sheet: Morph_Used_HabitatData
site	morph	tree_dist	pbare_ground	pgrass	pforb	pshrub	prock	pleaflitter	pdebris
HB	Y	3.6	15.25	36	0	0.5	0.5	47.25	0.5
HB	Y	4.3	8.5	42	0	5.5	0.5	20	23.5
HB	Y	2.975	41	12.75	2	0.5	1	30	12.75
HB	B	2.8	2	5	0	0.75	1.5	84.75	6
HB	O	2.8	2	5	0	0.75	1.5	84.75	6
HB	Y	0	26	33	1	0	0	27.5	12.5
HB	B	2.9	51.25	9	4.75	1.75	0.75	28.5	4
HB	B	6	64.28	22.29	0.94	0	2.35	3.34	6.8
HB	Y	3.3	18	12.41	2.19	0.24	0	65.94	1.22
HB	O	1.5	25.57	9.59	2.28	5.02	0.91	51.37	5.25
HB	Y	3.05	29.95	14.4	0	0	11.41	38.02	6.22
HB	O	1.2	28.19	7.05	1.1	5.73	15.64	33.26	9.03
HB	O	0.2	30.77	0	0	7.93	1.86	20.28	39.16
HB	Y	2.59	20.25	21.32	0.18	0.3	0	40.44	17.51
HB	O	3.05	13.79	13.08	0.53	0	0.53	65.13	6.95
HB	Y	1.1	31.62	38.48	0.25	0	2.45	26.72	0.49
HB	Y	3.6	26.61	16.84	0	0	0	53.43	3.12
LB	O	3.1	12.33	38.23	2.19	2.61	41.73	1.19	1.72
LB	O	2.4	21.84	25.55	0.35	6.27	4.88	39.02	2.09
LB	B	1.3	37.74	2.4	0	0	49.28	5.05	5.53
LB	Y	4	7.34	36.96	0.25	0.25	0.51	49.87	4.81
LB	B	0.8	39.56	7.47	4.18	10.99	4.4	19.34	14.07
LB	Y	0.8	39.56	7.47	4.18	10.99	4.4	19.34	14.07
LB	B	2	42.05	22.5	0	0.68	6.14	26.14	2.5
LB	B	3.64	13.62	19.25	1.28	1.1	57.8	0.99	5.97
LB	O	2.07	44.96	15.88	4.8	0.12	19.43	12.56	2.25
LB	Y	0.8	0.48	27.82	0.72	0.72	0	61.63	8.63
LB	Y	1.81	48.78	19.37	0.97	2.32	28.31	0	0.26
LB	O	2.24	52.8	13.99	5.03	0.77	10.06	0	17.34
LB	B	0.6	11.97	26.06	5.4	3.29	3.52	39.2	10.56
LB	O	3.4	63.24	10.02	4.28	0	16.59	0	5.87
LB	Y	2.6	0.73	17.27	2.68	6.08	6.57	50.85	15.82
LB	O	1.1	4.88	21.71	4.63	4.15	0	47.32	17.32
LB	B	2.2	0	35.93	0.75	1.51	2.26	57.29	2.26
LB	B	1.2	0	19.9	0	4.37	16.02	58.98	0.73
LB	Y	0	46.98	13.71	2.23	0.24	13.53	0.24	23.07
LB	B	0.5	0.73	5.81	9.2	0.73	7.99	72.64	2.91
LB	Y	12.2	25.86	7.14	0.49	0.74	62.56	3.2	0
LB	Y	0.4	3.78	23.68	0	0	0.76	59.7	12.09
LB	B	0.4	54.36	2.81	12.36	0	0.23	0	30.23

## Sheet: Arthropod_Pres-Abs
Family	HB	LB
Acrididae	1	1
Gryllidae	1	0
Tettigoniidae	1	1
Chrysopidae	1	0
Carabidae	1	0
Meloidae	1	1
Scarabaeidae	1	0
Culicidae	1	0
Miridae	1	0
Rhopalidae	1	0
Geometeridae	1	0
Pieridae	1	0
Elateridae	0	1
Cerambycidae	0	1
Chrysomelidae	1	1
Cryptophagidae	0	1
Curculionidae	0	1
Languriidae	0	1
Pyrochroidae	1	1
Muscidae	0	1
Syrphidae	0	1
Tabanidae	0	1
Cicadidae	0	1
Sphecidae	0	1
Lycaenidae	0	1
Noctuidae	0	1
Sphingidae	0	1
Tortricidae	0	1
Parajulidae	0	1
Phasmatidae	0	1
Aglenidae	1	0
Amaurobiidae	1	0
Lycosidae	1	1
Philodromidae	1	0
Salticidae	1	1
Buprestidae	1	0
Cincidellidae	1	0
Lampyridae	1	1
Rhipiphoridae	1	0
Araneidae	0	1
Tetragnathidae	0	1
Thomisidae	0	1
Cathariidae	0	1
Cleridae	0	1
Asilidae	0	1
Calliphoridae	0	1
Sarcophagidae	0	1
Dolichopodidae	0	1
Tachinidae	0	1
Reduviidae	0	1
Mantidae	0	1
Staphylinidae	0	1
Formicidae	0	1

## Sheet: Morphological_IsotopicData
liz_id	morph	site	svl	hw	jl	mass	d13c	d15n
7	Y	HB	49	9	9.6	3.6	-20.0135	7.78268
8	Y	HB	52	9.1	9.4	2.5	-19.3379	7.41612
9	Y	HB	49.2	9	9	2	-19.3826	7.93183
10	B	HB	49.5	8.5	8.6	3.5	-19.0313	7.56451
11	O	HB	52	10	8.4	3.1	-19.711	5.27768
12	Y	HB	51.5	9.5	9.5	3.1	-20.0246	8.87766
17	B	HB	49.5	9.8	9.1	4.5	-19.4891	8.17503
18	B	HB	49.7	8.4	8.7	3	-19.448	8.7976
20	Y	HB	45	8	8.8	3.3	-18.3326	7.92468
21	O	HB	48	9	9.2	3.5	-19.9003	5.46744
22	Y	HB	52	9	9.2	3.4	-19.6244	6.06295
23	O	HB	48.5	9.5	8.3	3.5	-18.7517	5.35026
24	O	HB	49	9.5	9.3	2.5	-18.9019	5.48794
25	Y	HB	48.2	9.9	9	4	-20.0456	7.24455
26	O	HB	47	8	8.4	3.5	-19.2603	6.61613
27	Y	HB	47.5	9.8	9.4	3	-19.1836	7.99854
41	Y	HB	50.1	10	9.5	2.5	-19.1692	6.57765
42	O	HB	46.9	9	8.2	2.8	-18.3437	5.02108
1	O	LB	45.1	9	8	3.5	-18.4728	4.33728
3	B	LB	41.2	8.9	9	3.4	-19.3201	6.74638
4	Y	LB	48	9	8.6	3.3	-19.0771	6.17629
13	B	LB	50	10	9.7	3.4	-19.0889	6.37922
14	Y	LB	50	8	8.3	4	-19.3144	4.79228
15	B	LB	47.5	9.2	9.4	4	-19.6749	6.11655
16	B	LB	45.9	9.6	9.8	3.2	-20.4518	7.17744
18	O	LB	41	8.5	8	3.5	-18.4728	4.33728
19	Y	LB	45.1	8.5	8.2	2.5	-19.0771	6.17629
28	Y	LB	50	9	9	3.3	-19.0421	6.21326
29	O	LB	45.8	9.6	7.7	4	-19.5413	4.96055
30	B	LB	46.2	9.7	9	2	-18.9653	6.37057
31	O	LB	48.1	9.7	7.7	2.2	-19.2594	6.42841
32	Y	LB	49	9.5	8.7	2.6	-19.444	6.13209
33	O	LB	46.6	9.6	7.9	2.7	-18.9021	6.09266
34	B	LB	47.6	8.7	9.1	2.8	-18.6064	6.76557
35	B	LB	45.8	8.6	9.3	1.8	-18.7943	6.52077
36	Y	LB	47	9.5	9	2.3	-19.0624	5.68404
37	B	LB	46.2	9.6	9.2	2.8	-19.0228	7.41411
38	Y	LB	49.5	8.5	8.4	1.4	-18.7154	6.82348
39	Y	LB	47	8.9	8.9	1.5	-18.8757	5.87656
40	B	LB	49.5	9.7	9.6	2	-19.177	5.75129

## Sheet: Spatial_SegregationData
liz_id	morph	site	tree_dist	raw_lat	raw_long
7	Y	HB	3.6	31.6164	-110.508
8	Y	HB	4.3	31.6128	-110.509
9	Y	HB	2.98	31.6141	-110.506
10	B	HB	2.8	31.6125	-110.509
11	O	HB	2.8	31.6127	-110.511
12	Y	HB	0.1	31.6132	-110.508
17	B	HB	2.9	31.614	-110.507
18	B	HB	6	31.6142	-110.509
20	Y	HB	3.3	31.6123	-110.511
21	O	HB	1.5	31.6123	-110.51
22	Y	HB	3.05	31.6102	-110.51
23	O	HB	1.2	31.6128	-110.51
24	O	HB	0.2	31.612	-110.51
25	Y	HB	2.59	31.6136	-110.508
26	O	HB	3.05	31.6125	-110.511
27	Y	HB	1.1	31.6145	-110.506
41	Y	HB	3.6	31.6126	-110.511
42	O	HB	3.1	31.6122	-110.506
1	O	LB	2.4	31.5911	-110.525
3	B	LB	1.3	31.5928	-110.523
4	Y	LB	4	31.5921	-110.522
13	B	LB	0.8	31.592	-110.521
14	Y	LB	0.8	31.5918	-110.523
15	B	LB	2	31.592	-110.521
16	B	LB	3.64	31.5931	-110.524
18	O	LB	2.07	31.5938	-110.528
19	Y	LB	0.8	31.592	-110.521
28	Y	LB	1.81	31.5918	-110.523
29	O	LB	2.24	31.5913	-110.523
30	B	LB	0.6	31.5927	-110.523
31	O	LB	3.4	31.5914	-110.523
32	Y	LB	2.6	31.592	-110.521
33	O	LB	1.1	31.5912	-110.523
34	B	LB	2.2	31.5928	-110.523
35	B	LB	1.2	31.5927	-110.527
36	Y	LB	0.1	31.592	-110.521
37	B	LB	0.5	31.593	-110.528
38	Y	LB	12.2	31.5924	-110.524
39	Y	LB	0.4	31.5921	-110.521
40	B	LB	0.4	31.5927	-110.522

## Sheet: Vegetation_IsotopeDataXType
site	type	d13c	d15n
HB	grass	-13.48	-1.44
HB	grass	-13.42	-4.36
HB	grass	-12.7	-2.8
HB	grass	-13.5	-1.46
HB	grass	-13.08	-1.3
HB	grass	-13.55	-3.59
HB	grass	-12.31	-6.92
HB	grass	-13.31	5.22
HB	grass	-13.64	-3.1
HB	grass	-14.76	-0.01
HB	grass	-12.34	-0.56
HB	grass	-13.72	2.07
HB	grass	-12.54	0.49
HB	grass	-13.06	-2.48
HB	grass	-13.81	-1.35
HB	forb	-28.28	1.85
HB	forb	-26.34	-0.57
HB	forb	-13.54	-0.1
HB	forb	-28.44	-1.73
HB	forb	-28.69	2.93
HB	forb	-28.19	1.64
HB	forb	-28.13	0.17
HB	forb	-27.23	2.77
HB	forb	-24.9	1.32
HB	forb	-27.32	-0.91
HB	forb	-29.34	-1.79
HB	forb	-26.15	0.72
HB	forb	-27.24	-1.37
HB	forb	-28.48	0.6
HB	forb	-12.68	-0.26
HB	forb	-27.79	-0.64
HB	forb	-29.35	-0.82
HB	forb	-28.36	5.01
HB	forb	-29.04	-1.31
HB	shrub	-27.02	-0.44
HB	shrub	-29.17	0.07
HB	shrub	-28.09	-1.83
HB	shrub	-26.22	-1.46
HB	shrub	-23.33	-1.83
HB	shrub	-28.05	-0.17
HB	shrub	-27.56	0.86
HB	shrub	-29.45	2.85
HB	shrub	-27.38	-3.35
HB	shrub	-27.43	-2.34
HB	shrub	-28.24	2.02
LB	grass	-13.22	5.51
LB	grass	-13.76	-0.23
LB	grass	-15.05	-2.62
LB	grass	-13.87	-1.75
LB	grass	-12.96	-3.56
LB	grass	-13.6	-2.55
LB	grass	-15	-1.83
LB	grass	-13.37	-0.25
LB	grass	-13.35	-4
LB	grass	-12.44	-2.78
LB	grass	-14.64	-1.97
LB	grass	-13.31	-6.23
LB	grass	-13.26	-2.65
LB	grass	-13.96	-1.73
LB	forb	-25.75	2.53
LB	forb	-26.93	2.35
LB	forb	-27.92	2.91
LB	forb	-28.86	0.66
LB	forb	-26.14	-0.41
LB	forb	-29.47	1.32
LB	forb	-27.45	0.24
LB	forb	-28.58	-1.55
LB	forb	-26.18	-0.11
LB	forb	-28.86	-1
LB	forb	-25.66	-1.6
LB	forb	-28.5	1.7
LB	forb	-26.51	1.87
LB	forb	-16.34	2.28
LB	forb	-29.39	2.92
LB	forb	-28.33	1.98
LB	forb	-25.96	1.78
LB	forb	-27.89	2.96
LB	forb	-29.26	-0.54
LB	forb	-28.39	0.5
LB	forb	-26.01	-1.48
LB	forb	-28.78	1.13
LB	forb	-28.31	0.27
LB	forb	-27.57	1.87
LB	forb	-26.05	0.94
LB	forb	-28.07	-0.16
LB	forb	-16.56	4.4
LB	forb	-28.96	0.57
LB	forb	-27.04	-2.61
LB	forb	-28.97	0.49
LB	forb	-27.32	-0.75
LB	forb	-27.62	-4.12
LB	forb	-26.06	-1.49
LB	forb	-27.81	-0.14
LB	forb	-28.12	-0.39
LB	forb	-13.35	-2.05
LB	forb	-13.5	-0.95
LB	forb	-24.91	-1.13
LB	forb	-28.61	-0.55
LB	forb	-25.7	-2.52
LB	forb	-28.19	-1.26
LB	forb	-30.83	0.98
LB	forb	-27.94	1.3
LB	forb	-28.07	-0.12
LB	forb	-26.96	2.73
LB	forb	-27.85	-0.75
LB	forb	-26.1	1.19
LB	forb	-29.3	-1.8
LB	forb	-27.24	4.78
LB	shrub	-27.61	11.39
LB	shrub	-29.85	1.62
LB	shrub	-27.35	-0.82
LB	shrub	-24.97	-1.56
LB	shrub	-28.8	-0.87
LB	shrub	-14.13	2.19
LB	shrub	-27.38	1.4
LB	shrub	-24.92	0.7
LB	shrub	-26.19	1.48
LB	shrub	-29.63	-0.19
LB	shrub	-27.96	3.36
LB	shrub	-27.89	2.61
LB	shrub	-25.26	-0.82
LB	shrub	-26.8	-0.96
LB	shrub	-27.83	-0.94
LB	shrub	-26.71	-1.27
LB	shrub	-27.89	1.21
LB	shrub	-29.48	-0.97
LB	shrub	-24.9	0.56
LB	shrub	-13.29	0.59
LB	shrub	-27.32	-0.6
LB	shrub	-26.84	-3.59

## Sheet: Arthropod_IsotopeData_byType
site	consumer_type	d13c	d15n
LB	C4	-19.56	3.16
LB	C4	-19.84	3.22
LB	C4	-18.94	1.56
LB	C4	-14.95	1.28
LB	C4	-12.51	3.37
LB	C4	-15.61	4
LB	C4	-14.11	5.61
LB	C4	-13.02	5.94
LB	C4	-21.83	0.82
LB	C4	-21.89	2.93
LB	C4	-15.42	1.87
LB	C4	-22.12	4.77
LB	C4	-19.83	2.88
LB	C4	-14.21	2.31
LB	C4	-15.19	3.76
LB	C4	-15.17	2.72
LB	C4	-14.83	1.85
LB	C4	-15.6	-0.36
LB	C4	-18.27	3.21
LB	C4	-14.16	2.69
LB	C4	-20.05	2.46
LB	C4	-14.82	3.07
LB	C4	-15.15	1.38
LB	C4	-15.17	2.48
LB	C4	-20.35	2.72
LB	C4	-14.14	4.16
LB	C4	-14.15	3.73
LB	C4	-14.68	3.91
LB	C4	-14.31	2.31
LB	C4	-14.77	4.59
LB	C4	-19.82	2.9
LB	C4	-19.38	4.18
LB	C4	-12.91	1.8
LB	C3	-22.09	-1.5
LB	C3	-21.13	0.69
LB	C3	-25.22	1.19
LB	C3	-23.8	2.3
LB	C3	-26.4	3
LB	C3	-21.67	2.84
LB	C3	-27.77	6.53
LB	C3	-22.26	0.83
LB	C3	-22.54	5.31
LB	C3	-27.43	0.03
LB	C3	-24.44	4.45
LB	C3	-24.76	1.37
LB	C3	-24.37	2.51
LB	C3	-25.59	1.93
LB	C3	-24.79	1.05
LB	C3	-27.25	1.34
LB	C3	-24.48	0.81
LB	NSP	-16.53	6.5
LB	NSP	-18.79	8.45
LB	NSP	-14.3	5.84
LB	NSP	-14.14	8.64
LB	NSP	-14.74	5.01
LB	NSP	-18.72	5.98
LB	NSP	-27.16	10.48
LB	NSP	-14.24	10.08
LB	NSP	-13.16	5.35
LB	NSP	-24.17	5.9
LB	NSP	-25.52	8.8
LB	NSP	-20.86	5.42
LB	NSP	-20.68	5.6
LB	NSP	-12.31	5.71
LB	NSP	-19.48	5.56
LB	NSP	-21.84	5.02
LB	NSP	-16.89	8.19
LB	NSP	-19.6	11.68
LB	NSP	-20.9	4.15
LB	NSP	-27.99	5.93
LB	NSP	-21.27	9.58
LB	NSP	-25.19	5.43
LB	NSP	-12.49	8.35
LB	NSP	-12.52	13.88
LB	NSP	-15.75	7.81
LB	NSP	-13.69	5.05
LB	NSP	-13.25	5.13
LB	NSP	-26.27	6.35
LB	NSP	-16.97	7.73
LB	NSP	-21.29	4.34
LB	SP	-15.88	7.3
LB	SP	-20.41	5.04
LB	SP	-20.96	4.35
LB	SP	-18.15	4.43
LB	SP	-17.23	5.84
LB	SP	-17.33	5.04
LB	SP	-15.56	5.27
LB	SP	-20.05	5.74
LB	SP	-17.59	6.1
LB	SP	-17.54	5.83
LB	SP	-18.49	6.25
LB	SP	-21.3	6.75
LB	SP	-17.24	7.19
LB	SP	-15.97	7.55
HB	C4	-14.93	2.98
HB	C4	-14.7	3.31
HB	C4	-14.5	3.43
HB	C4	-14.99	3.55
HB	C4	-14.75	1.92
HB	C4	-14.43	2.45
HB	C4	-14.35	4
HB	C4	-13.75	1.16
HB	C4	-14.34	4.68
HB	C4	-18.19	2.23
HB	C4	-14.94	2.56
HB	C4	-15.26	3.67
HB	C4	-15.32	0.52
HB	C4	-14.55	1.16
HB	C4	-14.14	3.11
HB	C4	-15.21	2.77
HB	C4	-14.48	2.11
HB	C4	-12.46	3.32
HB	NSP	-15.23	5.93
HB	NSP	-15.35	6.96
HB	NSP	-26.04	5.24
HB	NSP	-14.78	13.06
HB	NSP	-20.73	7.2
HB	NSP	-19.69	6.67
HB	NSP	-27.06	16.02
HB	NSP	-26.89	14.32
HB	NSP	-16.5	6.5
HB	NSP	-14.67	5.51
HB	NSP	-19.75	6.22
HB	NSP	-22.73	5.48
HB	NSP	-19.43	5.29
HB	NSP	-18.06	8.8
HB	NSP	-20.01	4.09
HB	NSP	-29.5	9.63
HB	NSP	-23.46	7.28
HB	NSP	-16.59	8.31
HB	SP	-18.05	6.47
HB	SP	-18.76	6.98
HB	SP	-17.78	8.54
HB	SP	-18.42	8.14
HB	SP	-15.53	8.94
HB	SP	-16.3	8.18
HB	C3	-21.26	2.43
HB	C3	-26.11	-1.22
HB	C3	-28.01	6.98
HB	C3	-15.04	5.33
HB	C3	-24.45	2.26
HB	C3	-23.04	3.73
HB	C3	-23.53	3.37
HB	C3	-25.08	3.63
HB	C3	-27.09	3.75
HB	C3	-23.97	2.96
HB	C3	-21.33	2.19
HB	C3	-25.26	3.99
HB	C3	-27.19	2.35
HB	C3	-14.69	7.84
HB	C3	-25.94	6.27

## Sheet: Table S1_data
year	id	neighbour_morph	distance
2013	NU05	blue	18.92
2013	NU05	orange	14.12
2013	NU30	blue	39.28
2013	NU30	orange	71.26
2013	NU38	blue	92.43
2013	NU38	orange	346.9
2013	NU39	blue	152.6
2013	NU39	orange	288
2013	NU44	blue	17.68
2013	NU44	orange	275.4
2013	NU45	blue	42.36
2013	NU45	orange	125.2
2013	NU49	blue	48.12
2013	NU49	orange	245.9
2013	NU52	blue	13.7
2013	NU52	orange	93.93
2013	NU54	blue	165.6
2013	NU54	orange	153.9
2013	NU55	blue	98.27
2013	NU55	orange	86.24
2014	NU105	blue	15.58
2014	NU105	orange	78.17
2014	NU114	blue	22.21
2014	NU114	orange	29.57
2014	NU121	blue	9.85
2014	NU121	orange	45.43
2014	NU141	blue	47.77
2014	NU141	orange	90.16
2014	NU149	blue	54.34
2014	NU149	orange	73.43
2014	NU150	blue	20.57
2014	NU150	orange	56.64
2014	NU156	blue	25.45
2014	NU156	orange	33.91
2014	NU158	blue	24.89
2014	NU158	orange	84.6
2014	NU160	blue	6.84
2014	NU160	orange	76.19
2014	NU168	blue	52.3
2014	NU168	orange	9.78
2014	NU171	blue	29.46
2014	NU171	orange	53.55
2014	NU67	blue	2.94
2014	NU67	orange	53.68
2014	NU69	blue	67.89
2014	NU69	orange	78.6
2014	NU71	blue	19.6
2014	NU71	orange	71.88
2014	NU79	blue	8.5
2014	NU79	orange	61.27
2014	NU80	blue	52.17
2014	NU80	orange	58.3
2014	NU83	blue	48.77
2014	NU83	orange	8.76
2014	NU86	blue	55.35
2014	NU86	orange	21.89
2014	NU95	blue	52.44
2014	NU95	orange	61.13
2014	NU99	blue	31.88
2014	NU99	orange	90.89
